# Supplementary material for: A New Screen for Tuberculosis Drug Candidates Utilizing a Luciferase-Expressing Recombinant Mycobacterium bovis Bacillus Calmette-Guéren
Source: PLoS One. 2015 Nov 16;10(11):e0141658. doi: 10.1371/journal.pone.0141658 (PMC4646695; doi:10.1371/journal.pone.0141658)
Supplement: S1 Table — Susceptibility of XDR-Mtb5 and XDR-Mtb44 to anti-TB drugs was indicated. (XLSX) [file pone.0141658.s005.xlsx]

## Sheet: Sheet1
	S1 Table. MIC of XDR-Mtb.
		INH	RFP	SM	KM	EB	LVFX	CPFX	SPFX
	XDR-Mtb5	8	16	32	>128	64	4	4	32
	XDR-Mtb44	4	2	>128	64	64	16	32	8
	MIC (μg/ml)
