# Supplementary material for: A New Screen for Tuberculosis Drug Candidates Utilizing a Luciferase-Expressing Recombinant Mycobacterium bovis Bacillus Calmette-Guéren
Source: PLoS One. 2015 Nov 16;10(11):e0141658. doi: 10.1371/journal.pone.0141658 (PMC4646695; doi:10.1371/journal.pone.0141658)
Supplement: S2 Table — Genetic mutations of XDR-Mtb5 and XDR-Mtb44 were indicated. (XLSX) [file pone.0141658.s006.xlsx]

## Sheet: Sheet1
	S2 Table. Mutations of drug resistant-related genes of XDR-Mtb strains.
		rpoB	KatG	InhA	rrs	gyrA
	XDR-Mtb5	Asp 435 Val	Ser 315 Thr	none	A 1400 G	Asp 94 Ala
	XDR-Mtb44	His 445 Ser	none	none	none	Asp 94 Gly
