# Supplementary material for: A New Screen for Tuberculosis Drug Candidates Utilizing a Luciferase-Expressing Recombinant Mycobacterium bovis Bacillus Calmette-Guéren
Source: PLoS One. 2015 Nov 16;10(11):e0141658. doi: 10.1371/journal.pone.0141658 (PMC4646695; doi:10.1371/journal.pone.0141658)
Supplement: S3 Table — The 41 effective extracts against rBCG-MDP1-luc, Mtb H37Rv, XDR-Mtb5, and XDR-Mtb44 were listed. (XLSX) [file pone.0141658.s007.xlsx]

## Sheet: Sheet1
	S３ Table. Effective extracts of Actinomycetes.
	Sample number	2nd stage1)	3rd stage2)			4th stage 3)				Cytotoxity (%) 4)
			H37Rv	XDR5	XDR44	BtOH	BtOH-W	Ace	Ace-W					fk1
	1857-23a	x6400	5	3	3	○	○		○	77
	1864-65a	x1600	5	4	4	○		○		81
	1865-22a	x1600	3	4	4	○			○	95
	1865-35a	x25600	5	5	5	○	○	○	△	94
	1868-15a	x1600	3	3	3	○	○	○	○	91
	-16a	x1600	4	5	4	○		○		96
	-17a	x1600	3	3	3	○		○		96
	1870-20a	x1600	4	3	0	○		○		95
	1884-27a	x12800	5	5	5	○		○		98
	-40a	x1600	5	2	2	○		○		98
	-42a	x25600	2	2	4	○		○		98
	1889-15a	x1600	4	4	4	○		○		99
	1897-50a	x12800	5	5	5	○		○		99
	-52a	x3200	4	4	4		○		○	94
	1904-1a	x25600	5	4	5	○		○		39
	1915-10a	x1600	3	4	0	○		○		97
	1930-4a	x1600	3	4	3	○		○		99
	1949-9a	x51200	4	4	4	○	○	○	○	99
	1951-56a	x3200	5	3	4	○	○		○	91
	1954-58a	x3200	5	1	4	○	○		○	79
	1962-12a	x12800	5	5	4	○		○		98
	1967-67a	x3200	4	4	4	○		○		98
	-70a	x12800	5	4	4	○		○	△	98
	1968-34a	x12800	3	3	2	○		○		93
	1968-39a	x1600	5	4	4	○		○		95
	1969-49a	x6400	4	4	4	○		○		96
	1971-64a	x3200	4	4	3	○		○		98
	1995-44a	x12800	5	5	5	○	△	○	△	99
	2036-29a	x1600	3	5	5		○		○	13
	2038-56a	x25600	5	5	5	○	△	○	○	98
	2040-45a	x6400	5	4	5	○		○		98
	2062-13a	x3200	4	3	3	○	○	○	○	98
	-41a	x25600	5	4	4	○	△	○	△	98
	2063-9a	x3200	4	3	3	○	△	○	△	98
	-33a	x3200	4	3	3	○	○	○	○	98
	2064-53a	x6400	5	5	5	○			○	95
	2065-47a	x3200	4	3	4	○		○	△	99
	2072-6a	x12800	5	4	4	○	△	○	△	99
	2075-58a	x1600	4	4	2			○		99
	2077-68a	x12800	4	4	5	○		○		96
	4004-71a	x3200	5	4	5	△			△	98
	1) Extracts possesed inhibitory activity against rBCG-MDP1-luc, after more than 6,400 fold dilution,
	are indicated by boldface.
	2) The highest dilutions of compound which are effective againstH37Rv, XDR5, and XDR44.
	1 (1:100), 2 (1:100), 3 (1:400) , 4 (1:800), 5 (1:1600).
	3) The effective fructions of compounds to rBCG-MDP1-luc. Effective after dilutions of up to 1:1,600 (○),
	1:800 (△).
	4) Cytotoxity to L1210 cells.
